# Supplementary material for: Evaluation of Microbial Dynamics of Kombucha Consortia upon Continuous Backslopping in Coffee and Orange Juice
Source: Foods. 2023 Sep 24;12(19):3545. doi: 10.3390/foods12193545 (PMC10572523; doi:10.3390/foods12193545)
Supplement: Supplementary file 1 [file foods-12-03545-s001.zip]

Archive with 1 entries (1 files):
- Supplementary_materials_final.pdf
